# Supplementary material for: CRISPR/Cas9 interrogation of the mouse Pcdhg gene cluster reveals a crucial isoform-specific role for Pcdhgc4
Source: PLoS Genet. 2019 Dec 26;15(12):e1008554. doi: 10.1371/journal.pgen.1008554 (PMC6957209; doi:10.1371/journal.pgen.1008554)
Supplement: S1 File — (CSV) [file pgen.1008554.s014.csv]

mm9 genome coordinates
Chr1:9833624-9833824
Chr1:10971169-10971369
Chr1:36279022-36279222
Chr1:42096164-42096364
Chr1:59726864-59727064
Chr1:130875521-130875721
Chr1:135240209-135240409
Chr1:138536512-138536712
Chr1:171148232-171148432
Chr1:184056110-184056310
Chr2:25964523-25964723
Chr2:109380407-109380607
Chr2:117722544-117722744
Chr2:120916055-120916255
Chr2:154220891-154221091
Chr2:154280445-154280645
Chr2:155442695-155442895
Chr2:156694151-156694351
Chr2:157165570-157165770
Chr2:179110603-179110803
Chr3:8967550-8967750
Chr3:34511692-34511892
Chr3:58674561-58674761
Chr3:85157870-85158070
Chr3:127031234-127031434
Chr4:11354620-11354820
Chr4:55290798-55290998
Chr4:67592739-67592939
Chr4:115560937-115561137
Chr4:134075311-134075511
Chr5:24289753-24289953
Chr5:29573138-29573338
Chr5:53782076-53782276
Chr5:100730999-100731199
Chr5:105016615-105016815
Chr5:126350673-126350873
Chr5:136001589-136001789
Chr5:141186330-141186530
Chr5:141194617-141194817
Chr5:141276876-141277076
Chr6:42283650-42283850
Chr6:43732054-43732254
Chr6:55505834-55506034
Chr6:112331591-112331791
Chr6:120816896-120817096
Chr7:104741373-104741573
Chr7:111827422-111827622
Chr7:126892282-126892482
Chr8:9770342-9770542
Chr8:47204513-47204713
Chr8:92879721-92879921
Chr8:100036408-100036608
Chr8:109443268-109443468
Chr8:126481342-126481542
Chr9:56875276-56875476
Chr9:63399293-63399493
Chr9:99664495-99664695
Chr9:110034707-110034907
Chr10:20182547-20182747
Chr10:22353983-22354183
Chr10:80443890-80444090
Chr10:89045870-89046070
Chr11:51566517-51566717
Chr11:65767530-65767730
Chr11:79332872-79333072
Chr11:96264694-96264894
Chr11:116707353-116707553
Chr12:5149923-5150123
Chr12:14822200-14822400
Chr12:32450172-32450372
Chr12:53381992-53382192
Chr12:92382678-92382878
Chr13:20424569-20424769
Chr13:100558987-100559187
Chr14:90434677-90434877
Chr15:74253962-74254162
Chr16:3900726-3900926
Chr16:23819317-23819517
Chr16:90285340-90285540
Chr17:29484095-29484295
Chr17:67069795-67069995
Chr17:73996427-73996627
Chr17:74046679-74046879
Chr17:87273094-87273294
Chr18:37089908-37090108
Chr18:37098945-37099145
Chr18:37105836-37106036
Chr18:37112402-37112602
Chr18:37120064-37120264
Chr18:37127390-37127590
Chr18:37133534-37133734
Chr18:37152100-37152300
Chr18:37157516-37157716
Chr18:37164947-37165147
Chr18:37170504-37170704
Chr18:37179872-37180072
Chr18:37249783-37249983
Chr18:37303603-37303803
Chr18:37311802-37312002
Chr18:37424614-37424814
Chr18:37454614-37454814
Chr18:37460617-37460817
Chr18:37467272-37467472
Chr18:37480202-37480402
Chr18:37493652-37493852
Chr18:37501547-37501747
Chr18:37514901-37515101
Chr18:37560701-37560901
Chr18:37571511-37571711
Chr18:37581255-37581455
Chr18:37595424-37595624
Chr18:37602202-37602402
Chr18:37607473-37607673
Chr18:37633339-37633539
Chr18:37637614-37637814
Chr18:37644773-37644973
Chr18:37649253-37649453
Chr18:37656785-37656985
Chr18:37664048-37664248
Chr18:37673437-37673637
Chr18:37678102-37678302
Chr18:37821725-37821925
Chr18:37828801-37829001
Chr18:37833856-37834466
Chr18:37840111-37840311
Chr18:37845001-37845201
Chr18:37849572-37849772
Chr18:37854158-37854358
Chr18:37866912-37867112
Chr18:37874592-37874792
Chr18:37880157-37880493
Chr18:37885652-37885852
Chr18:37890808-37891208
Chr18:37896770-37896970
Chr18:37901936-37902136
Chr18:37906848-37907048
Chr18:37911424-37911624
Chr18:37915583-37915783
Chr18:37921568-37921768
Chr18:37925724-37925924
Chr18:37966171-37966371
Chr18:37975226-37975426
Chr18:37979279-37979479
Chr18:38009296-38009496
Chr18:38039809-38040120
Chr18:38050409-38050720
Chr18:38061514-38061714
Chr18:53566267-53566467
Chr18:67612348-67612548
Chr19:42588002-42588202
ChrX:58679718-58679918
ChrX:100511120-100511320
ChrX:135359767-135359967
