# Supplementary material for: CRISPR/Cas9 interrogation of the mouse Pcdhg gene cluster reveals a crucial isoform-specific role for Pcdhgc4
Source: PLoS Genet. 2019 Dec 26;15(12):e1008554. doi: 10.1371/journal.pgen.1008554 (PMC6957209; doi:10.1371/journal.pgen.1008554)
Supplement: S2 File — Tab 1 includes GATK calls for mutations detected by custom amplicon sequencing. Tab 2 includes BreaKmer calls. Tab 3 includes primary protein sequence for all mutant isoforms from the lines analyzed in detail. (XLSX) [file pgen.1008554.s015.xlsx]

## Sheet: GATK calls
ALLELE	ISOFORM	POS (MM9)	REF	SIZE	ALT	DISTANCE TO PAM	DISTANCE TO ATG
Pcdhgem4	A3	37834423	CTG	-2	C	182	273
Pcdhgem4	A3	37834430	CTCA	-3	C	189	280
Pcdhgem4	B1	37840183	CTCCAT	-5	C	-8	71
Pcdhgem4	A5	37854231	CAGGAA	-5	C	-7	76
Pcdhgem4	A5	37854243	A	1	AT	5	88
Pcdhgem4	A5	37854251	TACTCTGTGCGG	-11	T	13	96
Pcdhgem5	A1	37821799	TTC	-2	T	-6	200
Pcdhgem5	B1	37840183	CTCCAT	-5	C	-8	71
Pcdhgem5	A5	37854220	GCTGTGCGCGCCAGGAAAGGGGCAGATCCGCTACT	-34	G	-18	65
Pcdhgem5	A7	37874668	C	2	CAT	-4	72
Pcdhgem5	B7	37911515	CGCTGG	-5	C	3	82
Pcdhgem5	C4	37975264	CCTGGG	-5	C	0	77
Pcdhgem6	A5	37854256	TGTGCGG	-6	T	18	101
Pcdhgem6	A10	37906886	CCTTTT	-5	C	1	44
Pcdhgem6	B7	37911510	TCCCGCG	-6	T	-2	77
Pcdhgem6	A11	37915621	CCGCCGCG	-7	C	1	26
Pcdhgem6	B8	37921643	TATTCCGGAA	-9	T	-5	110
Pcdhgem7	A3	37834391	TGGTC	-4	T	150	241
Pcdhgem7	A3	37834396	ACCAGGG	-6	A	155	246
Pcdhgem7	C4	37975264	CCTGGG	-5	C	0	77
Pcdhgem8	C5	37979355	C	1	CA	-4	26
Pcdhgem9	A6	37866989	C	3	CGAT	-3	106
Pcdhgem9	B5	37890934	A	2	ACC	98	126
Pcdhgem9	B5	37890937	G	7	GAGGAAAT	101	129
Pcdhgem9	B6	37901977	CGCTGGGCCA	-9	C	4	82
Pcdhgem9	A12	37925796	ACTGCAAAGGG	-10	A	-8	25
Pcdhgem10	A5	37854261	G	3	GACC	23	106
Pcdhgem10	A10	37906976	C	1	CA	91	134
Pcdhgem10	A10	37906980	GCCAAGGACCTGGGGCTGGAGCCCCGCCAGCTGGCGGAACGCGGGGTCCGCATCATCTCCAGAGGTAGGTCT	-71	G	95	138
Pcdhgem10	C3	37966236	GCCCCT	-5	G	-15	34
Pcdhgem10	C3	37966242	GGAGA	-4	G	-9	40
Pcdhgem10	C4	37975262	CACCTGGGCT	-9	C	-2	75
Pcdhgem10	C5	37979351	AGGTCGCT	-7	A	-8	22
Pcdhgem11	A1	37821798	TTTCCAGAGGTAG	-12	T	-7	199
Pcdhgem11	A5	37854251	TACTCTGTGCGG	-11	T	13	96
Pcdhgem11	A6	37867182	G	1	GC	190	299
Pcdhgem12	B2	37849648	C	2	CCG	-4	36
Pcdhgem12	B2	37849720	C	50	CTTTTGTGTTTAGCTGCTTTTTCTGTACCTTTGATTTTGTACATCTTATTT	68	108
Pcdhgem13	A1	37821800	TC	-1	T	-5	201
Pcdhgem13	A2	37828866	GGAGGAGATCGACAAAGGCTCCTTCGTGGGCAGCATCGCCAAGGACCTGGGACTAGAGCCCCAGGCTCTGGAAGAAC	-76	G	-15	107
Pcdhgem13	A3	37834231	ATCCGCT	-6	A	-10	81
Pcdhgem13	A3	37834238	A	2	AAC	-3	88
Pcdhgem13	B5	37890968	TG	-1	T	132	160
Pcdhgem14	A1	37821801	C	1	CT	-4	202
Pcdhgem14	A3	37834423	CTG	-2	C	182	273
Pcdhgem14	A3	37834430	CTCA	-3	C	189	280
Pcdhgem14	A5	37854227	GCGC	-3	G	-11	72
Pcdhgem14	A5	37854234	GA	-1	G	-4	79
Pcdhgem14	A5	37854256	TGTGCGG	-6	T	18	101
Pcdhgem14	A8	37885711	GCC	-2	G	-21	164
Pcdhgem14	A8	37885714	C	3	CTGA	-18	167
Pcdhgem14	A8	37885716	GC	-1	G	-16	169
Pcdhgem16	B5	37890833	GCCGGGGACAGAGGCGGCCA	-19	G	-3	25
Pcdhgem16	A9	37896841	TGCTGTGGGAG	-10	T	-9	67
Pcdhgem16	C3	37966318	GGA	-2	G	67	116
Pcdhgem17	B6	37902090	C	3	CAAT	117	195
Pcdhgem17	A12	37925796	ACTGCAAAGGG	-10	A	-8	25
Pcdhgem17	C3	37966242	GGA	-2	G	-9	40
Pcdhgem19	A12	37925796	ACTGCAAAGGG	-10	A	-8	25
Pcdhgem24	B8	37921678	GA	-1	G	30	145
Pcdhgem25	A2	37828983	TG	-1	T	102	224
Pcdhgem25	A3	37834412	AC	-1	A	171	262
Pcdhgem28	A1	37821801	C	1	CA	-4	202
Pcdhgem28	A3	37834230	GATCCGCT	-7	G	-11	80
Pcdhgem28	B7	37911511	CCCGCGCTGGG	-10	C	-1	78
Pcdhgem31	A4	37845236	C	3	CGCG	155	182
Pcdhgem31	A4	37845239	AG	-1	A	158	185
Pcdhgem31	A12	37925796	ACTGCAAAGGG	-10	A	-8	25
Pcdhgem31	C3	37966236	GCCCCT	-5	G	-15	34
Pcdhgem31	C3	37966242	GGAGA	-4	G	-9	40
Pcdhgem31	C4	37975262	CACCTGGGCT	-9	C	-2	75
Pcdhgem31	C5	37979351	AGGTCGCT	-7	A	-8	22
Pcdhgem32	A3	37834235	GCTA	-3	G	-6	85
Pcdhgem32	A5	37854256	TGTGCGG	-6	T	18	101
Pcdhgem32	A7	37874668	C	16	CGCTGTTTAAGAGCTAT	-4	72
Pcdhgem33	A1	37821801	C	1	CT	-4	202
Pcdhgem33	A2	37828865	CGGAGGAGATCGACAAA	-16	C	-16	106
Pcdhgem33	A12	37925796	ACTGCAAAGGG	-10	A	-8	25
Pcdhgem34	B5	37890934	A	2	ACC	98	126
Pcdhgem34	B5	37890937	G	7	GAGGAAAT	101	129
Pcdhgem34	B6	37901977	CGCTGGGCCA	-9	C	4	82
Pcdhgem35	A12	37925796	ACTGCAAAGGG	-10	A	-8	25
Pcdhgem35	C4	37975262	CACCTGGGCT	-9	C	-2	75
Pcdhgem35	C5	37979351	AGGTCGCT	-7	A	-8	22
Pcdhgem42	A1	37821837	G	7	GGCAGCTT	32	238
Pcdhgem42	B5	37890829	AGGGGCC	-6	A	-7	21
Pcdhgem44	C3	37966242	GGA	-2	G	-9	40

## Sheet: Breakmer calls
ALLELE	BREAKPOINT A	BREAKPOINT B	ISOFORM A	ISOFORM B	DISTANCE TO PAM A	DISTANCE TO PAM B	DISTANCE TO ATG A	DISTANCE TO ATG B	DESCRIPTION	CONTIG SEQUENCE
Pcdhgem7	37906977	37907051	A10	A10	92	166	135	209	I4,D74	GAGTTCCGTAGTCAGAAGACAATGGCCGCTCAAAGGAATCTCTCAGAGCGCACCAAACTGGTCCTCCTTTTCTTATGGATGCCCTGGGAATCCGCAGCTCGGCAGGTCCGCTATTCAGTTCCTGAGGAACTAGAGAAAGGCTCTTTTGTGGGCAACAATCGCAGCCTTTCTCTCTGAATCC
Pcdhgem19	37840189	37921645	B1	B8	-2	-3	77	112	D1,D81456	GCAGAGCACCCCAGCGGCTTTGGAACGATGGAAAATCAGGTAGTGCTTCACTTCCTGGTGCCTTTGTTCTGCGGCGCCCTCTCCCAGCCCATCCACTACTCCATTTCCGGAAGAAATGGCCATGGGCTCAGTCGTGGGTAATCTCGCCGCGGACCTGG
Pcdhgem25	37906981	37907052	A10	A10	96	167	139	210	D71	GAGTTCCGTAGTCAGAAGACAATGGCCGCTCAAAGGAATCTCTCAGAGCGCACCAAACTGGTCCTCCTTTTCTTATGGATGCCCTGGGAATCCGCAGCTCGGCAGATCCGCTATTCAGTTCCTGAGGAACTAGAGAAAGGCTCTTTTGTGGGCAACATCGCAGCTTTTCTCTCTGAATCC
Pcdhgem27	37840184	37866988	B1	A6	-7	-4	72	105	D26804	GCAGAGCAACCCCAGCGGCTTTGGAACGATGGAAAATCAGGTATTGCTTCACTTCCTGGTGCCTTTGTTCTGCGGCGCCCTCTCCCAGCCCATCCACTACTCCGAGGAAGTGGAGAAAGGCTCCTTCGTGGGCAGCATCGCCAAAGATCTGGGGCTGGAGCCCCGCGAGCT
Pcdhgem32	37840097	37867035	B1	A6	-94	43	-15	152	D1,D26850	GCAGAGCAACCCCACGGCTTTGGAACGATGGAAAATCAGGTATTGCTTCACTTCCTGGTGCCTTTGTTCTGCGGCGCCCTCTCCCAGCCCATCCACTACTCCTGGGGCTGCAGCCCCGCGAGCTGGCAGAGCGCGGGATTCGCATCAGCTCCAGAGGTAGGTCGTAGCTTTTCTCCCTAAACCA
Pcdhgem33	37834406	37854420	A3	A5	165	182	256	265	D20014	GGTGCCGGAGGAACTGGACAAAGGCTCCTTCGTGGGCAACATCTCCAAGGACCTAGGGCTGGAGCCCCGAGAGCTGGCGGAGCGCGGGGTCCGCATCATCTCCAGAGGTAAATCTCAGCTTTTCTCTCTGGACCCGCGAAGCGGCAGCTTGGTCGCCAGGGGCAGGATAAACAGGGAGGAGCTGT
Pcdhgem34	37906981	37907052	A10	A10	96	167	139	210	D71	GGATTCCGTAGTCAGAAGACAATGGCCGCTCAAAGGAATCTCTCAGAGCGCACCAAACTGGTCCTCCTTTTCTTATGGATGCCCTGGGAATCCGCAGCTCGGCAGATCCGCTATTCAGTTCCTGAGGAACTAGAGAAAGGCTCTTTTGTGGGCAACATCGCAGCTTTTCTCTCTGAATCC

## Sheet: Protein sequence
mutant	isoform	predicted primary protein sequence	note
13R1	A1	MAIPEKLTGWSLLVLVCLSLELLLEAGAGNIRYSVPEETDKGSFVGSIAKDLGLETRELMERGIRIVQR*
	B1	MENQVLLHFLVPLFCGALSQPIHYSGGASQGLSSGESRQGSGTQYPRIASSKTES*
	A5	MADPPRRWICNDLLTFFMLLGTLCGRSWTKAPSWATSPRTWGWSPASWRSAGSALSPEVGRSFSL*
	A7	MAPGQRGWGSHYRGFVLLSILLGMHGGKPGQDRFSTPCLKRQTRDLLWEISPRIWDCSLGSWRSAGSASSPKVRPSFSL*
	A9-A10	MAAAPARRPHCRELVVLCALLGMEDQFGAL*
	B7	MGGSSARRKRPGRPQVLFILLLPLFCPPPAGPLLHP*
	C4	MAAMPSTVRSWVEIWWGATLLFLFCHLRLWADSLPGPRGVTGRDFCRECRPRFFAGYRESIRSQAAGRWRGEPKTLPCGFGQRSPAHQKSNRSRGTVWAQCQLHRAPGVCNRRAFGNVPSGG*
3R1	A1-A4	MAIPEKLTGWSLLVLVCLSLELLLEAGAGNIRYSVPEETDKGSFVGSIAKDLGLETRELMERGIRRGLIWICIFLGSLCDIRAEQIRYSVPEELERGSVVGNLAADLGLEPGKLAERGVRIVSRGKTQLFALNPRSGSLVTAGRVDREGLCDRSPKCTANLEILLEDKVRILAIEVEIIDVNDNAPSFGAQQREIKVAESENPGTRFPLPEAFDLDIGVNALQGYQLSSNDHFSLDVQSGPDGIKYPELVLENALDREEEAVHHLVLTAFDGGDPVRSGTATIQVTLVDTNDNAPVFTQPEYHISVKENLPVGTRLLTIKATDPDEGVNGEVTYSFRNVREKISQLFQLNSLTGDITVLGELDYEDSGFYDVDVEAHDGPGLRARSKVLVTVLDVNDNA…
	B2	MRRGSGSGPAWWPCRYCRLSCCFCSTELSRIRSATPFFCV*
	A5-B8	KTMAMGSVVGNLAEDLGLPVQDLLTRNLRVIAEKPYLSVNPENGNIVVSDRIDREFLCFQSPLCVLPLEIVAENPLNVFHVSVVIEDINDNPPRFLQNSIVLQINELAIPGTRFGLESAIDADVGLNSLQSYQLSLNEHFSLVVKDNTEGKDAPELVLEKPLDREKQSSQLLVLTAVDGGEPVLTGTAQIQIEVTDANDNPPVFSQSTYKVSLREDMAAGTSVLTVIATDQDEGVNAEVTYSFKSLGEDIRDKFILDHQSGEIKSKGPIDFETKRTYTMNIEAKDGGGMASECKVVVEILDENDNAPEVVFTSVSNSITEDAEPGTVVALFKTYDKDSEENGRVSCFVKETVPFRIESSASNYYKLVTDGILDREQTPEYNVTIIATDKGKPPLSSSTS…	minus 40 amino acids - loss of signal peptide
	A12-A9	MWEARAGQIRYSVPEETEKGYIVGNISKDLGLEPRELAERGVRIISKGKTQLFSLSPRSGSLVTAGRIDREELCAQSATCLLNFKVLVEDRVKLYGVEVEVVDINDNAPKFEAENLFVKISEIAAPGARYPLPEAVDPDVGINSLQSYQLSPNRHFSLHLQTGDDGTINPELVLERTLDREEEPTHHLVLTAYDGGNPRRSSTALIQVTVLDTNDNAPVFDQPVYRVKVLENVAPGTLLLTVRASDPDEGANGKVTYKFRKINEKHSLLFHLHENTGEMTVAKNLDYEECSLYEMEIQAEDGGGLKGRTKVVVMVEDVNDNRPEVTITSLFSPVREDAPPGTVILLFNAHDQDSGKNGQVVCSIQENPSFKLENSVDDYYRLLTAQILDREKASEYNIT…	minus 23 amino acids - loss of signal peptide
	B6-A6	MGGSSARRKRPDRPQVLFTLLLPLFCPYFCGNIFYNPA*
3R2	A1-A11	MAIPEKLTGWSLLVLVCLSLELLLEAGAGNIRYSVPEETDKGSFVGSIAKDLGLETRELMERGIRCAFSWGPC*
	A12	MIPMQRREDWSSWESSSGCCGKLDPPRYAIRFPRSWRKDLGWATSPRIWGWSPASWRSEGSASSPEVGLNFSL*
	C4	MAAMPSTVRSWVEIWWGATLLFLFCHVYGQIRYPVPEESQEGTFVGNVAQDFLLDTESLSARRLQVAGEVNQRHFRVDLDSGALLIKNPIDREALCGLSASCIVPLEFVTEGPLEMYRAEVEIVDVNDHAPRFPRQQLDLEIGEAAPPGQRFPLEKAQDADVGSNSISSYRLSSNEHFALDVKKRSDGSLVPELLLEKPLDREKQSDYRLVLTAVDGGNPPRSGTAELRVSVLDVNDNAPAFQQSSYRISVLESAPAGMVLIQLNASDPDLGPSGNVTFSFSGHTPDRVRNLFSLHPTTGKLTLQGPLDFESENYYEFDVRARDGGSPAMEQHCSLRVDLLDVNDNAPHITVTSELGTLPESAEPGTVVALISVQDPDSGSNGDVSLRIPDHLPFALKS…	minus 3 amino acids
	C5	MRPMASPQGNGKCCVCCPCAAVAGCLGSFGIQWWRSLSRGLWWGTLLKIWA*
1R1	A1-C3	MAIPEKLTGWSLLVLVCLSLELLLEAGAGNIRYSVPEETDKGSFVGSIAKDLGLETRELMERGIRIVSNGGSFASASCLNRGFHHHSL*
	C5	MRPMASPQVSWEMASAVYVVLVLLWLGVWAASVFSGGGV*
C4KO	C4	MAAMPSTVRSWVEIWWGATLLFLFCHLGRFATRSQRSHRKGLL*
C3KO	C3	MVAADW*
Primary protein sequences after CRISPR/Cas9 mutation. Sequence changes are in red (frame shift) or blue (in-frame fusion).
