# Supplementary material for: CRISPR/Cas9 interrogation of the mouse Pcdhg gene cluster reveals a crucial isoform-specific role for Pcdhgc4
Source: PLoS Genet. 2019 Dec 26;15(12):e1008554. doi: 10.1371/journal.pgen.1008554 (PMC6957209; doi:10.1371/journal.pgen.1008554)
Supplement: S3 File — (XLSX) [file pgen.1008554.s016.xlsx]

## Sheet: qPCR
	Target	N	p (Tukey pairwise comparison, adult)			p (t-test, P0)		Target	N	P (t-test, adult)
		WT (adult),3R1,3R2, WT(P0), 13R1	WT-3R1	WT-3R2	3R1-3R2	WT-13R1			WT, 1R1
	Pcdhga1	6,3,3,3,3	0.0055	0.0055	1	0.7133		Pcdhga1	3,3	0.001177
	Pcdhga2	6,3,3,3,3	0.0015	0.0015	1	0.8374		Pcdhga2	3,3	0.000158
	Pcdhga3	6,3,3,3,3	0.0011	0.001	0.9997	0.2665		Pcdhga3	3,3	<0.000001
	Pcdhgb1	6,3,3,3,3	0.0002	0.0002	1	0.7054		Pcdhgb1	3,3	0.001752
	Pcdhga4	6,3,3,3,3	0.106	0.3218	0.0218	0.8361		Pcdhga4	3,3	0.00434
	Pcdhgb2	6,3,3,3,3	0.2748	0.0781	0.0143	0.9047		Pcdhgb2	3,3	0.003478
	Pcdhga5	6,3,3,3,3	0.0007	0.0007	1	0.24		Pcdhga5	3,3	6e-06
	Pcdhga6	6,3,3,3,3	0.0021	0.0021	1	0.4902		Pcdhga6	3,3	0.015492
	Pcdhga7	6,3,3,3,3	0.0003	0.0003	1	0.6566		Pcdhga7	3,3	0.00434
	Pcdhgb4	6,3,3,3,3	0.001	0.001	1	0.5678		Pcdhgb4	3,3	0.000838
	Pcdhga8	6,3,3,3,3	0.0163	0.0307	0.9335	0.9739		Pcdhga8	3,3	0.163004
	Pcdhgb5	6,3,3,3,3	0.0005	0.0005	1	0.656		Pcdhgb5	3,3	0.230806
	Pcdhga9	6,3,3,3,3	0.8083	0.0088	0.0456	0.0401		Pcdhga9	3,3	0.007016
	Pcdhgb6	6,3,3,3,3	0.0025	0.0025	1	0.015		Pcdhgb6	3,3	0.000529
	Pcdhga10	6,3,3,3,3	0.0061	0.0061	1	0.0002		Pcdhga10	3,3	0.004261
	Pcdhgb7	6,3,3,3,3	0.0063	0.0062	1	0.0518		Pcdhgb7	3,3	0.015492
	Pcdhga11	6,3,3,3,3	0.0057	0.0331	0.5892	0.4826		Pcdhga11	3,3	0.00434
	Pcdhgb8	6,3,3,3,3	0.1937	0.9769	0.216	0.1345		Pcdhgb8	3,3	0.007016
	Pcdhga12	6,3,3,3,3	0.0711	0.9997	0.1166	0.9615		Pcdhga12	3,3	0.00036
	Pcdhgc3	6,3,3,3,3	0.6738	0.4921	0.9597	0.4545		Pcdhgc3	3,3	0.230806
	Pcdhgc4	6,3,3,3,3	0.5973	0.6562	0.9958	0.1757		Pcdhgc4	3,3	0.230806
	Pcdhgc5	6,3,3,3,3	0.7652	0.2125	0.6081	0.5216		Pcdhgc5	3,3	0.00434
	Pcdhgcon	6,3,3,3,3	0.1247	0.035	0.7633	0.933		Pcdhgcon	3,3	0.006812
	Pcdha1	3,3,3,3,3	0.9971	0.7193	0.8822	0.7044		Pcdha1	3,3	0.948857
	Pcdha3	3,3,3,3,3	0.2515	0.8097	0.086	0.955		Pcdha3	3,3	0.998419
	Pcdha9	3,3,3,3,3	1	0.9292	0.9649	0.8262		Pcdha9	3,3	0.999042
	Pcdha11	3,3,3,3,3	0.8851	0.9958	0.8404	0.9213		Pcdha11	3,3	0.927045
	Pcdhac1	3,3,3,3,3	0.7635	0.9989	0.7673	0.5906		Pcdhac1	3,3	0.998419
	Pcdhac2	3,3,3,3,3	0.8887	0.6535	0.3665	0.8934		Pcdhac2	3,3	0.999042
	Pcdhacon	3,3,3,3,3	0.7058	0.9586	0.5239	0.8614		Pcdhacon	3,3	0.99978
	Pcdhb5	3,3,3,3,3	0.6868	0.9597	0.5093	0.9279		Pcdhb5	3,3	0.789219
	Pcdhb7	3,3,3,3,3	0.8432	>0.9999	0.8948	0.8746		Pcdhb7	3,3	0.999042
	Pcdhb11	3,3,3,3,3	0.1661	0.0079	0.7406	0.7176		Pcdhb11	3,3	0.004893
	Pcdhb15	3,3,3,3,3	0.0156	0.0102	0.9993	0.8598		Pcdhb15	3,3	0.000716
	Pcdhb22	3,3,3,3,3	0.0306	0.0251	1	0.9115		Pcdhb22	3,3	6.4e-05

## Sheet: Spinal cord
	Genotype	Cell Type	N (sections)	Mean Count (cells/ROI)	Standard Deviation	p (from WT, Dunnett)
	WT	Pax2-Ventral	48	67.6	19.25
	C4KO/C4KO	Pax2-Ventral	36	15.69	5.966	<0.0001
	3R1/3R1	Pax2-Ventral	42	60.33	15.87	0.0507
	1R1/1R1	Pax2-Ventral	36	43.33	13.92	<0.0001
	13R1/13R1	Pax2-Ventral	32	13.75	5.304	<0.0001
	WT	FoxP2	48	63.04	18.02
	C4KO/C4KO	FoxP2	36	19.36	5.713	<0.0001
	3R1/3R1	FoxP2	40	57.28	9.964	0.0583
	1R1/1R1	FoxP2	36	41.08	8.265	<0.0001
	13R1/13R1	FoxP2	34	13.76	4.967	<0.0001
	WT	CC3	48	2.521	1.726
	C4KO/C4KO	CC3	36	12.56	6.86	<0.0001
	3R1/3R1	CC3	35	4.457	2.661	0.1406
	1R1/1R1	CC3	36	1.5	1.63	0.6733
	13R1/13R1	CC3	32	14.88	6.184	<0.0001

## Sheet: Retina
	Age	Genotype	Cell Type	N (retinas)	Mean Density (cells/mm2)	Standard Deviation	p (from matched WT, Tukey)
	2 week	13R1/cRKO	Brn3a+	6	2019.33	426.04	0.0003
	2 week	1R1/1R1	Brn3a+	6	3764.8	802.27	0.7469
	2 week	3R1/3R1	Brn3a+	6	4158.67	535.09	0.9864
	2 week	3R2/3R2	Brn3a+	6	3280.33	892.42	0.2687
	2 week	WT	Brn3a+	6	4024.83	554.63
	2 week	WT (1R1)	Brn3a+	6	4031.48	647.08
	adult	1R1/1R1	Brn3a+	6	2928.75	688.41	0.1487
	adult	WT (1R1)	Brn3a+	7	3638.89	498.8
	2 week	13R1/cRKO	ipRGC	6	146.33	26.28	0.0006
	2 week	1R1/1R1	ipRGC	6	185.62	38.17	>0.9999
	2 week	3R1/3R1	ipRGC	8	281.75	56.1	0.9945
	2 week	3R2/3R2	ipRGC	8	283.75	47.42	0.9979
	2 week	WT	ipRGC	6	263.5	62.78
	2 week	WT (1R1)	ipRGC	5	188.47	33.38
	adult	1R1/1R1	ipRGC	6	156.32	35.64	0.7486
	adult	WT (1R1)	ipRGC	7	186.11	50.65
	2 week	13R1/cRKO	TH+	6	29.83	1.95	0.0001
	2 week	1R1/1R1	TH+	6	43.15	6.84	0.9051
	2 week	3R1/3R1	TH+	8	52.63	4.44	1
	2 week	3R2/3R2	TH+	8	52.13	3.72	0.9995
	2 week	WT	TH+	7	52.57	13.49
	2 week	WT (1R1)	TH+	6	40.93	3.93
	adult	1R1/1R1	TH+	8	45.05	5.75	0.9973
	adult	WT (1R1)	TH+	8	44.5	5.77
	2 week	13R1/cRKO	VG3+	6	661.33	61.56	0.0035
	2 week	1R1/1R1	VG3+	6	920.61	165.49	0.5096
	2 week	3R1/3R1	VG3+	8	1063.88	183.38	0.4634
	2 week	3R2/3R2	VG3+	8	1061.38	119.82	0.4841
	2 week	WT	VG3+	17	958.24	183.27
	2 week	WT (1R1)	VG3+	6	1048.08	95.68
	adult	1R1/1R1	VG3+	7	839.13	175.83	0.984
	adult	WT (1R1)	VG3+	8	868.19	169.26
